# Supplementary material for: Narrow Leafed Lupin (Lupinus angustifolius L.) β-Conglutin Seed Proteins as a New Natural Cytotoxic Agents against Breast Cancer Cells
Source: Nutrients. 2023 Jan 19;15(3):523. doi: 10.3390/nu15030523 (PMC9919070; doi:10.3390/nu15030523)
Supplement: Supplementary file 1 [file nutrients-15-00523-s001.zip]

Archive with 1 entries (1 files):
- nutrients-2141530-supplementary.pdf
